# Supplementary material for: Comparative Temporal Transcriptome Profiling of Wheat near Isogenic Line Carrying Lr57 under Compatible and Incompatible Interactions
Source: Front Plant Sci. 2016 Dec 23;7:1943. doi: 10.3389/fpls.2016.01943 (PMC5179980; doi:10.3389/fpls.2016.01943)
Supplement: Table S1 — Summary of the Gene Ontology enrichment in WL711+Lr57 and WL711. [file DataSheet1.xlsx]

## Sheet: S1
Table S1. Summary of the Gene Ontology enrichment in WL711+Lr57 and WL711
			WL711				WL711+Lr57
Common gene ontologies
GO-ID	Term	Category	FDR	P-Value	Test	Ref	FDR	P-Value	Test	Ref
GO:0015979	photosynthesis	P	1.05e-47	5.48e-50	66	615	1.02e-44	5.36e-47	82	599
GO:0009579	thylakoid	C	8.45e-36	8.85e-38	70	1158	1.11e-30	1.17e-32	88	1140
GO:0006091	generation of precursor metabolites and energy	P	2.06e-27	3.23e-29	62	1242	3.17e-26	4.98e-28	84	1220
GO:0009536	plastid	C	1.62e-22	3.39e-24	128	5953	8.04e-20	1.68e-21	192	5889
GO:0009628	response to abiotic stimulus	P	1.75e-12	4.57e-14	83	4166	5.27e-14	1.66e-15	135	4114
GO:0016020	membrane	C	5.45e-12	1.71e-13	241	19522	1.1e-12	4.05e-14	422	19341
GO:0003682	chromatin binding	F	7.07e-09	2.59e-10	35	1232	0.000264	1.8e-05	40	1227
GO:0044444	cytoplasmic part	C	2.27e-06	9.51e-08	197	17475	0.00313	0.000262	322	17350
GO:0005576	extracellular region	C	7.35e-06	3.47e-07	32	1438	3.01e-18	7.87e-20	76	1394
GO:0005773	vacuole	C	1.45e-05	7.57e-07	43	2362	0.000727	5.71e-05	62	2343
GO:0050896	response to stimulus	P	3.25e-05	1.87e-06	176	15903	1.77e-07	8.32e-09	329	15750
GO:0005618	cell wall	C	3.97e-05	2.5e-06	30	1429	7.25e-05	4.56e-06	46	1413
GO:0030312	external encapsulating structure	C	4.79e-05	3.26e-06	30	1449	2.27e-05	1.31e-06	48	1431
GO:0005215	transporter activity	F	5.34e-05	3.91e-06	73	5275	1.32e-07	5.53e-09	136	5212
GO:0004871	signal transducer activity	F	0.000423	3.55e-05	19	801	0.0377	0.00434	23	797
GO:0060089	molecular transducer activity	F	0.000423	3.55e-05	19	801	0.0377	0.00434	23	797
GO:0071944	cell periphery	C	0.00142	0.000126	67	5278	0.0188	0.00196	108	5237
Unique ontologies for WL711
GO:0005737	cytoplasm	C	0.00312	0.000294	207	21023
GO:0043231	intracellular membrane-bounded organelle	C	0.00374	0.000392	211	21604
GO:0043227	membrane-bounded organelle	C	0.00374	0.000392	211	21604
GO:0009719	response to endogenous stimulus	P	0.00975	0.00107	31	2123
GO:0006629	lipid metabolic process	P	0.0143	0.00165	44	3452
GO:0003700	sequence-specific DNA binding transcription factor activity	F	0.0239	0.003	26	1800
GO:0001071	nucleic acid binding transcription factor activity	F	0.0239	0.003	26	1800
GO:0019825	oxygen binding	F	0.0293	0.00383	2	10
GO:0044710	single-organism metabolic process	P	0.0473	0.00643	45	3835
Unique ontologies for WL711+Lr57
GO:0006810	transport	P	0.00921	0.000916	188	9690
GO:0051234	establishment of localization	P	0.00921	0.000916	188	9690
GO:0051179	localization	P	0.00921	0.000916	188	9690
GO:0009607	response to biotic stimulus	P	0.000289	2.12e-05	51	1737
GO:0005975	carbohydrate metabolic process	P	7.25e-07	3.79e-08	122	4682

## Sheet: S2
Table S2. Detailed list of the differentailly expressed R genes in WL711+Lr57 and WL711
	Expression-fold change at different time intervals
Transcripts and sequence ID	R-genes	0-12	0-24	0-48	0-72	REGULATION	Blast_descreption	Seq_length (bp)	PFAM	PFAM_TYPE
tid_109309_c2_seq8	common	-	8.18439	-	-	-	leucine rich repeat family protein	2608	LRR_4	Family
tid_110270_c1_seq1	common	5.65836	-	-	-	-	disease resistance protein rpp8	3150	LRR_4	Family
tid_110270_c1_seq1	common	5.66411	-	-	-		disease resistance protein rpp8	3150	LRR_4	Family
tid_117207_c0_seq3	common	2.84746	-	-	-	-	predicted protein	2042	LRR_6	Repeat
tid_117207_c0_seq3	common	2.65796	-	-	-		predicted protein	2042	LRR_6	Repeat
tid_41947_c0_seq1	common	3.73489	-	-	-	-	hypothetical protein SORBIDRAFT_03g005090	3485	LRRNT_2	Family
tid_41947_c0_seq1	common	4.23536	-	-	-		hypothetical protein SORBIDRAFT_03g005090	3485	LRR_6	Repeat
tid_69452_c0_seq2	common	2.11734	-	-	-	-	hypothetical protein F775_25896	1281	NB-ARC	Domain
tid_69452_c0_seq2	common	2.44518	-	-	-		hypothetical protein F775_25896	1281	NB-ARC	Domain
tid_92038_c0_seq1	common	8.13102	-	-	-	-	disease resistance protein	3913	NB-ARC	Domain
tid_92038_c0_seq1	common	8.19158	-	-	-		disease resistance protein	3913	NB-ARC	Domain
tid_96148_c0_seq1	common	3.7148	-	-	-	-	hypothetical protein SORBIDRAFT_03g005090	3488	LRRNT_2	Family
tid_96148_c0_seq1	common	3.92441	-	-	-		hypothetical protein SORBIDRAFT_03g005090	3488	LRR_6	Repeat
tid_109309_c2_seq8	common	-	-	8.57575	8.44066	DOWN	leucine rich repeat family protein	2608	LRR_4	Family
tid_125076_c1_seq1	unique in WL711	-8.01748	-	-	-		af414171_1nbs-lrr-like protein	4945	NB-ARC	Domain
tid_112230_c0_seq1	unique in WL711	2.19574	-	-	-		tpa: leucine-rich repeat family protein	1351	LRR_1	Repeat
tid_109734_c0_seq20	unique in WL711	2.66026	-	-	-		hypothetical protein SORBIDRAFT_09g004410	3053	LRR_4	Family
tid_117579_c0_seq4	unique in WL711	3.44405	-	-	-		f-box protein skp2a-like	2009	LRR_6	Repeat
tid_116137_c0_seq26	unique in WL711	8.16772	-	-	-		disease resistance rpp13-like protein 3-like	4067	NB-ARC	Domain
tid_124256_c0_seq5	unique in WL711	8.27932	-	-	-		disease resistance protein rpm1	3560	NB-ARC	Domain
tid_112740_c0_seq3	unique in WL711	8.3089	-	-	-		disease resistance protein rxw24l	3651	NB-ARC	Domain
tid_122345_c0_seq6	unique in WL711	-	-	-	-8.52878		hypothetical protein VITISV_021790	3420	LRRNT_2	Family
tid_101027_c0_seq2	Unique inT756-2	-8.41833	-8.06156	-8.16188	-	UP	nb-arc domain containing expressed	4642	NB-ARC	Domain
tid_103435_c0_seq1	Unique inT756-2	5.43698	-	-	-	-	hypothetical protein OsI_04030	1755	NB-ARC	Domain
tid_103435_c1_seq1	Unique inT756-2	4.07206	-	-	-	-	hypothetical protein OsI_04030	1598	LRR_8	Repeat
tid_107728_c2_seq19	Unique inT756-2	6.80013	-	-	-	-	predicted protein	3923	NB-ARC	Domain
tid_108238_c0_seq15	Unique inT756-2	6.872	-	-	-	-	disease resistance rpp13-like protein 1-like	3174	NB-ARC	Domain
tid_108334_c0_seq6	Unique inT756-2	-	-	4.20587	-	-	predicted protein	2755	LRR_4	Family
tid_108458_c0_seq7	Unique inT756-2	5.07364	-	-	-	-	predicted protein	2500	NB-ARC	Domain1
tid_110789_c0_seq3	Unique inT756-2	5.04969	-	-	-	-	hypothetical protein ZEAMMB73_915670	2254	LRR_4	Family
tid_110918_c0_seq1	Unique inT756-2	8.96772	-	-	-	-	predicted protein	1100	LRRNT_2	Family
tid_110918_c0_seq2	Unique inT756-2	8.03336	-	-	-	-	predicted protein	430	LRR_4	Family
tid_110918_c0_seq5	Unique inT756-2	7.50049	-	-	-	-	somatic embryogenesis receptor kinase 1	1120	LRRNT_2	Family
tid_110918_c1_seq1	Unique inT756-2	6.41596	-	-	-	-	somatic embryogenesis receptor kinase 1	1116	LRRNT_2	Family
tid_110918_c1_seq3	Unique inT756-2	8.0569	-	-	-	-	somatic embryogenesis receptor kinase 1	1103	LRRNT_2	Family
tid_112191_c0_seq2	Unique inT756-2	9.36439	-	-	-	-	predicted protein	2503	NB-ARC	Domain1
tid_113541_c0_seq4	Unique inT756-2	-	-	4.54873	-	-	predicted protein	3479	LRR_4	Family
tid_113634_c0_seq2	Unique inT756-2	7.00847	-	-	-	-	polygalacturonase inhibiting protein 1	1310	LRRNT_2	Family
tid_113634_c0_seq6	Unique inT756-2	5.20736	-	-	-	-	polygalacturonase inhibitor	1429	LRRNT_2	Family
tid_113634_c1_seq2	Unique inT756-2	8.38127	-	-	-	-	polygalacturonase inhibiting protein 1	997	LRRNT_2	Family
tid_115058_c1_seq3	Unique inT756-2	8.9316	-	-	-	-	polygalacturonase inhibitor-like	1422	LRRNT_2	Family
tid_115269_c0_seq1	Unique inT756-2	3.8112	-	-	-	-	predicted protein	1806	NB-ARC	Domain
tid_115269_c1_seq2	Unique inT756-2	5.97684	-	-	-	-	predicted protein	1970	NB-ARC	Domain
tid_115277_c0_seq3	Unique inT756-2	3.22304	-	-	-	-	H0821G03.9	3080	LRRNT_2	Family
tid_115811_c0_seq1	Unique inT756-2	5.96786	-	-	-	-	fusarium resistance protein i2c-5-like	1945	NB-ARC	Domain
tid_115811_c1_seq1	Unique inT756-2	4.742	-	-	-	-	fusarium resistance protein i2c-5-like	1920	NB-ARC	Domain
tid_115828_c1_seq7	Unique inT756-2	8.08164	-	-	-	-	predicted protein	2028	LRRNT_2	Family
tid_115958_c0_seq9	Unique inT756-2	3.31586	-	-	-	-	lrr receptor-like serine threonine-protein kinase fls2	1080	LRRNT_2	Family
tid_116137_c0_seq2	Unique inT756-2	4.56314	-	-	-	-	disease resistance rpp13-like protein 3-like	4183	NB-ARC	Domain
tid_116844_c0_seq3	Unique inT756-2	3.34432	-	-	-	-	lrr receptor-like serine threonine-protein kinase gso2	2359	LRRNT_2	Family
tid_118444_c0_seq3	Unique inT756-2	3.6607	-	-	-	-	lrr receptor-like serine threonine-protein kinase fls2	2004	LRRNT_2	Family
tid_118878_c0_seq7	Unique inT756-2	5.58879	-	-	-	-	predicted protein	1181	LRRNT_2	Family
tid_119590_c0_seq3	Unique inT756-2	3.53637	-	-	-	-	disease resistance rpp13-like protein 4-like	2147	NB-ARC	Domain
tid_120436_c1_seq6	Unique inT756-2	4.97005	-	5.37956	-	UP	hypothetical protein OsJ_34683	4165	LRR_4	Family
tid_122009_c0_seq14	Unique inT756-2	-	-	5.43524	-	-	hypothetical protein OsJ_34683	4049	LRR_4	Family
tid_122290_c0_seq7	Unique inT756-2	2.17402	-	-	-	-	uncharacterized protein LOC100382859	2434	LRR_6	Repeat
tid_122439_c0_seq2	Unique inT756-2	3.19336	-	-	-	-	disease resistance protein rpm1	2711	NB-ARC	Domain
tid_122439_c0_seq3	Unique inT756-2	-2.08625	-	-	-	-	predicted protein	5242	NB-ARC	Domain
tid_123169_c0_seq2	Unique inT756-2	2.3227	-	-	-	-	hypothetical protein OsJ_35661	2761	LRRNT_2	Family
tid_123177_c0_seq6	Unique inT756-2	2.13591	-	-	-	-	Os08g0261000	3449	NB-ARC	Domain
tid_123343_c0_seq3	Unique inT756-2	2.56972	-	-	-	-	Os08g0261000	3437	NB-ARC	Domain
tid_123939_c0_seq7	Unique inT756-2	-8.70795	-	-	-	-	disease resistance rpp13-like protein 4	3437	NB-ARC	Domain
tid_123953_c0_seq1	Unique inT756-2	8.05579	-	-	-	-	disease resistance protein rpm1-like	3015	NB-ARC	Domain
tid_124061_c0_seq1	Unique inT756-2	2.21159	-	-	-	-	predicted protein	2473	LRR_4	Family
tid_124220_c0_seq7	Unique inT756-2	4.7583	-	-	-	-	predicted protein	3330	LRR_4	Family
tid_124675_c0_seq6	Unique inT756-2	2.28134	-	-	-	-	hypothetical protein OsJ_33438	3468	NB-ARC	Domain1
tid_124758_c1_seq4	Unique inT756-2	-	-	-	8.33911	-	protein kinase	4198	LRRNT_2	Family
tid_124928_c0_seq10	Unique inT756-2	6.33424	-	-	-	-	lrr receptor-like serine threonine-protein kinase	694	LRRNT_2	Family
tid_124955_c0_seq7	Unique inT756-2	6.28116	-	-	-	-	lrr receptor-like serine threonine-protein kinase	1060	LRR_4	Family
tid_125064_c2_seq1	Unique inT756-2	2.24037	-	-	-	-	receptor-like protein kinase haiku2	2691	LRRNT_2	Family
tid_125076_c1_seq2	Unique inT756-2	-4.18754	-	-	-	-	af414171_1nbs-lrr-like protein	4889	NB-ARC	Domain
tid_125283_c0_seq5	Unique inT756-2	-7.86488	-	-	-	-	nbs-lrr type disease resistance protein	3848	NB-ARC	Domain
tid_46507_c0_seq1	Unique inT756-2	4.91107	-	-	-	-	disease resistance protein rpp13	1836	NB-ARC	Domain
tid_56324_c0_seq2	Unique inT756-2	6.32679	-	-	-	-	lrr receptor-like serine threonine-protein kinase	1477	LRRNT_2	Family
tid_68962_c0_seq1	Unique inT756-2	8.38571	-	-	-	-	lrr receptor-like serine threonine-protein kinase	1474	LRRNT_2	Family
tid_89799_c0_seq1	Unique inT756-2	3.27295	-	-	-	-	hypothetical protein SORBIDRAFT_05g005285	3002	NB-ARC	Domain
tid_94002_c0_seq1	Unique inT756-2	2.95872	-	-	-	-	hypothetical protein SORBIDRAFT_05g005285	3025	NB-ARC	Domain
tid_95578_c0_seq1	Unique inT756-2	6.27869	-	-	-	-	lrr receptor-like serine threonine-protein kinase	1405	LRRNT_2	Family
tid_95626_c0_seq2	Unique inT756-2	-7.7574	-	-	-	-	nb-arc domain containing expressed	4547	NB-ARC	Domain
tid_97527_c0_seq5	Unique inT756-2	-9.80587	-9.44908	-9.54692	-	UP	AWJL218	6329	LRR_4	Family
tid_97527_c0_seq6	Unique inT756-2	-8.46502	-	-	-	-	AWJL218	3823	LRRNT_2	Family

## Sheet: S3
Table S3. Detailed list of the differentailly expressed genes related to transcription factors in WL711+Lr57 and WL711
		Fold change at different time intervals
	Common/ Unique	WL711+Lr57				WL711
Transcript and sequence ID	-	0-12	0-24	0-48	0-72	0-12	0-24	0-48	0-72	Seq-Description	Protein_family
tid_112447_c1_seq1	-	-5.47904	-	-	-	-4.95933	-	-	-	hypothetical protein OsI_23571	F-box
tid_112447_c0_seq4	-	-5.04201	-	-	-	-4.2934	-	-	-	hypothetical protein SORBIDRAFT_10g023140	F-box
tid_112447_c1_seq3	-	-5.48922	-	-	-	-4.09373	-	-	-	hypothetical protein OsI_23571	F-box
tid_112447_c0_seq1	-	-5.36107	-	-	-	-3.8869	-	-	-	hypothetical protein SORBIDRAFT_10g023140	F-box
tid_112447_c1_seq4	-	-4.47919	-	-	-	-3.87603	-	-	-	kelch repeat-containing f-box-like	F-box
tid_112447_c1_seq2	-	-4.38037	-	-	-	-3.61169	-	-	-	hypothetical protein OsI_23571	F-box
tid_116249_c0_seq5	-	-	-	-	-	-9.45055	-	-	-	salt tolerance-like protein	zf-B_box
tid_116382_c0_seq2	-	-	-	-	-	-8.45958	-	-	-	probable wrky transcription factor 3-like	WRKY
tid_113913_c1_seq1	-	-	-	-	-	-8.13766	-	-	-	predicted protein	zf-RING_2
tid_121091_c1_seq8	-	-	-	-	-	-7.99632	-	-	-	ocs element-binding factor 1	bZIP_1
tid_119701_c0_seq1	-	-	-	-	-	-2.33346	-	-	-	zinc finger protein chloroplastic-like	zf-RanBP
tid_109030_c0_seq3	-	-	-	-	-	2.15156	-	-	-	predicted protein	Myb_DNA-binding
tid_107844_c0_seq1	-	-8.40792	-	-	-	-	-	-	-	hypothetical protein TRIUR3_25528	F-box
tid_109030_c0_seq1	-	-	-	-	-	2.88008	-	-	-	predicted protein	Myb_DNA-binding
tid_115142_c0_seq1	-	-	-	-	-	2.94244	-	-	-	wrky4 transcription partial	WRKY
tid_107844_c0_seq2	-	-6.91029	-	-	-	-	-	-	-	hypothetical protein TRIUR3_25528	F-box
tid_115847_c1_seq2	-	-	-	-	-	3.32361	-	-	-	regulatory protein opaque-2	bZIP_C
tid_124865_c1_seq23	-	-	-	-	-	3.49995	-	-	-	transcription factor bhlh130-like	HLH
tid_114033_c0_seq14	-	-	-	-	-	4.18584	-	-	-	zinc transporter 2-like isoform 1	Zip
tid_119626_c0_seq8	-	-	-	-	-	7.02055	-	-	-	predicted protein	zf-B_box
tid_107115_c0_seq1	-	-	-	-	-	8.2621	-	-	-	e3 ubiquitin-protein ligase el5	zf-RING_2
tid_122678_c0_seq4	-	-	-	-	-	8.44049	-	-	-	hypothetical protein TRIUR3_28119	Myb_DNA-bind_4
tid_112694_c0_seq9	-	-	-	-	-	8.69541	-	-	-	e3 ubiquitin-protein ligase el5	zf-RING_2
tid_124447_c0_seq16	-	-	-	-	-	9.1398	-	-	-	Os06g0595900	TFIIS_M
tid_124865_c1_seq17	-	-	-	-	-	9.71676	-	-	-	transcription factor bhlh130-like	HLH
tid_112479_c0_seq4	-	-	-	-	-	-	-9.22612	-	-	hypothetical protein F775_52582	HLH
tid_124447_c0_seq4	-	-	-	-	-	-	-8.65275	-	-	Os06g0595900	TFIIS_M
tid_123581_c0_seq1	-	-	-	-	-	-	-8.64358	-	-	homeodomain-like transcription factor superfamily protein	PHD
tid_124490_c0_seq1	-	-	-	-	-	-	-	-9.10901	-	Os06g0595900	TFIIS_M
tid_124490_c0_seq4	-	-	-	-	-	-	-	7.44121	-	Os06g0595900	TFIIS_M
tid_125455_c0_seq3	-	-	-	-	-	-	-	-	-9.98935	e3 ubiquitin-protein ligase trim33	PHD
tid_111873_c0_seq7	-	-	-	-	-	2.29918	-	-	-	hypothetical protein OsI_01411	F-box
tid_124886_c0_seq2	-	-	-	-	-	-	-	-	-2.3756	nac transcription factor 6d	NAM
tid_112479_c2_seq4	-	-	-	-	-	-	-4.42985	-	-5.15874	hypothetical protein F775_52582	HLH
tid_113413_c0_seq5	-	-10.1449	-	-	-	-	-	-	-	basic helix-loop-helix protein	HLH
tid_112215_c0_seq2	-	-9.19612	-	-	-	-	-	-	-	hypothetical protein SORBIDRAFT_06g000870	zf-RanBP
tid_116382_c0_seq1	-	-9.02802	-	-	-	-	-	-	-	probable wrky transcription factor 3-like	WRKY
tid_115824_c0_seq4	-	-9.01154	-	-	-	-	-	-	-	ring finger and chy zinc finger domain-containing protein 1-like isoform x1	zinc_ribbon_6
tid_118958_c1_seq5	-	-8.5431	-	-	-	-	-	-	-	predicted protein	zf-C2H2_6
tid_119626_c0_seq3	-	-8.46743	-	-	-	-	-	-	-	predicted protein	zf-B_box
tid_105413_c0_seq1	-	-6.05339	-	-	-	-	-	-	-	predicted protein	zf-B_box
tid_121948_c0_seq1	-	-5.95132	-	-	-	-	-	-	-	predicted protein	zf-TAZ
tid_113413_c0_seq1	-	-5.16693	-	-	-	-	-	-	-	transcription factor org2	HLH
tid_116691_c0_seq3	-	-5.02876	-	-	-	-	-	-	-	transcription factor org2	HLH
tid_118958_c1_seq3	-	-4.78315	-	-	-	-	-	-	-	hypothetical protein F775_52353	zf-C2H2_6
tid_118958_c0_seq3	-	-4.77778	-	-	-	-	-	-	-	hypothetical protein F775_52353	zf-C2H2_6
tid_120744_c1_seq1	-	-4.59715	-	-	-	-	-	-	-	Os10g0465000	WD40
tid_122350_c0_seq3	-	-4.54703	-	-	-	-	-	-	-	predicted protein	zf-CHY
tid_115918_c1_seq9	-	6.20723	-	-	-	-	-	-	-	predicted protein	F-box-like
tid_124886_c1_seq2	-	-4.02934	-	-	-	-	-	-	-	nac transcription factor 6d	NAM
tid_114421_c3_seq16	-	-3.70926	-	-	-	-	-	-	-	NF-YB1	CBFD_NFYB_HMF
tid_124886_c0_seq3	-	-3.66996	-	-	-	-	-	-	-	nac transcription factor 6d	NAM
tid_108643_c0_seq3	-	-2.98038	-	-	-	-	-	-	-	e3 ubiquitin ligase big brother	zf-RING_2
tid_124886_c0_seq1	-	-2.87815	-	-	-	-	-	-	-	nac transcription factor 6d	NAM
tid_124886_c1_seq4	-	-2.50702	-	-	-	-	-	-	-	nac transcription factor 6d	NAM
tid_106614_c0_seq2	-	-2.44144	-	-	-	-	-	-	-	mikc-type mads-box transcription factor wm6	K-box
tid_119739_c0_seq1	-	-2.06096	-	-	-	-	-	-	-	zinc finger protein chloroplastic-like	zf-RanBP
tid_106130_c0_seq3	-	2.06041	-	-	-	-	-	-	-	bzip transcription factor 60	bZIP_1
tid_110063_c0_seq1	-	2.11923	-	-	-	-	-	-	-	predicted protein	bZIP_1
tid_108541_c1_seq9	-	2.3584	-	-	-	-	-	-	-	predicted protein	zf-B_box
tid_111287_c1_seq1	-	2.36179	-	-	-	-	-	-	-	ring finger protein 5	zf-C3HC4_2
tid_116297_c0_seq3	-	2.38233	-	-	-	-	-	-	-	zinc-finger protein wzf1	zf-C2H2_6
tid_111240_c0_seq3	-	2.43779	-	-	-	-	-	-	-	nac transcription factor onac010-like	NAM
tid_108508_c0_seq2	-	2.45957	-	-	-	-	-	-	-	TPA: hypothetical protein ZEAMMB73_521999	zf-B_box
tid_124471_c1_seq5	-	2.70941	-	-	-	-	-	-	-	zinc finger ccch domain-containing protein 19-like	zf-CCCH
tid_113362_c0_seq1	-	3.31679	-	-	-	-	-	-	-	predicted protein	zf-RING_2
tid_111293_c0_seq1	-	3.44536	-	-	-	-	-	-	-	predicted protein	Myb_DNA-binding
tid_114033_c0_seq15	-	3.52133	-	-	-	-	-	-	-	zinc transporter 11	Zip
tid_111293_c0_seq21	-	3.56248	-	-	-	-	-	-	-	predicted protein	Myb_DNA-binding
tid_113459_c1_seq1	-	3.58292	-	-	-	-	-	-	-	predicted protein	HLH
tid_114054_c0_seq8	-	3.58519	-	-	-	-	-	-	-	hypothetical protein F775_52480	WRKY
tid_110370_c0_seq1	-	3.6451	-	-	-	-	-	-	-	hypothetical protein TRIUR3_29570	Myb_DNA-bind_4
tid_112957_c1_seq1	-	3.79523	-	-	-	-	-	-	-	regulatory protein opaque-2	bZIP_1
tid_112957_c0_seq1	-	3.80058	-	-	-	-	-	-	-	regulatory protein opaque-2	bZIP_1
tid_113362_c1_seq2	-	3.81884	-	-	-	-	-	-	-	predicted protein	zf-RING_2
tid_113772_c0_seq1	-	3.84142	-	-	-	-	-	-	-	predicted protein	HLH
tid_124345_c0_seq7	-	4.07701	-	-	-	-	-	-	-	phd finger protein at1g33420-like	PHD
tid_113241_c2_seq2	-	4.19572	-	-	-	-	-	-	-	hypothetical protein TRIUR3_29570	Myb_DNA-bind_4
tid_113507_c0_seq1	-	4.20912	-	-	-	-	-	-	-	zinc transporter 2-like isoform 1	Zip
tid_114033_c0_seq7	-	4.24776	-	-	-	-	-	-	-	zinc transporter 11	Zip
tid_112957_c1_seq2	-	4.48912	-	-	-	-	-	-	-	regulatory protein opaque-2	bZIP_1
tid_122643_c0_seq33	-	4.53298	-	-	-	-	-	-	-	predicted protein	B3
tid_119068_c0_seq7	-	4.83207	-	-	-	-	-	-	-	predicted protein	zf-B_box
tid_115376_c1_seq18	-	5.13663	-	-	-	-	-	-	-	hypothetical protein F775_52480	WRKY
tid_115376_c1_seq19	-	5.36348	-	-	-	-	-	-	-	hypothetical protein F775_52480	WRKY
tid_116901_c0_seq1	-	-	-	-	-	2.48552	-	-	-	hypothetical protein OsI_01411	F-box
tid_113508_c1_seq3	-	8.14543	-	-	-	-	-	-	-	transcription factor bhlh128	HLH
tid_115711_c0_seq19	-	8.45489	-	-	-	-	-	-	-	wrky42 transcription partial	WRKY
tid_114698_c1_seq5	-	8.46603	-	-	-	-	-	-	-	wrky transcription factor 33	WRKY
tid_114054_c0_seq6	-	8.86228	-	-	-	-	-	-	-	hypothetical protein F775_52480	WRKY
tid_110410_c1_seq1	-	-	-5.69648	-	-	-	-	-	-	predicted protein	zf-RING_2
tid_111292_c0_seq2	-	-	-	-8.16438	-	-	-	-	-	unknown	WD40
tid_122992_c1_seq8	-	-	-	-	-8.10202	-	-	-	-	hypothetical protein SORBIDRAFT_03g002960	zf-C2H2_jaz
tid_120731_c0_seq2	-	-	-	-	-8.33431	-	-	-	-	zz-type zinc finger-containing protein	ZZ
tid_118486_c0_seq2	-	-	-	-	-8.58464	-	-	-	-	phosphate starvation protein	Myb_CC_LHEQLE
tid_122390_c0_seq5	Common	-	-	9.14833	-	9.59722	9.0303	8.69202	8.60012	hypothetical protein AMTR_s00135p00071990	WD40
tid_122390_c0_seq6	Common	-	-	-8.9901	-	-9.18885	-9.02583	-	-	hypothetical protein AMTR_s00135p00071990	WD40
tid_103927_c1_seq1	Common	-8.67759	-	-	-	-7.82004	-4.39965	-	-	predicted protein	zf-RING_2
tid_102757_c0_seq2	Common	-10.4135	-	-	-	-8.62824	-3.48327	-	-	predicted protein	zf-RING_2
tid_112816_c1_seq2	Common	-10.8976	-	-	-	-10.8266	-	-	-	light-inducible protein cprf2	bZIP_1
tid_111998_c0_seq3	Common	-10.5761	-	-	-	-10.5083	-	-	-	light-inducible protein cprf2	bZIP_1
tid_122887_c0_seq20	Common	-10.3062	-	-	-	-10.2364	-	-	-	predicted protein	zf-CHY
tid_112816_c1_seq1	Common	-10.1018	-	-	-	-10.0355	-	-	-	light-inducible protein cprf2	bZIP_1
tid_108095_c0_seq10	Common	-8.90379	-	-	-	-8.83913	-	-	-	predicted protein	zf-RING_2
tid_111998_c0_seq1	Common	-8.87179	-	-5.22322	-	-8.80581	-	-	-	light-inducible protein cprf2	bZIP_1
tid_112816_c1_seq4	Common	-8.77009	-	-	-	-8.70888	-	-	-	light-inducible protein cprf2	bZIP_1
tid_103114_c0_seq1	Common	-	-3.37286	-	-3.88777	-	-	-	-4.35687	hypothetical protein F775_22816	F-box
tid_112233_c0_seq3	Common	-8.32298	-	-	-	-8.26608	-	-	-	predicted protein	zf-RING_2
tid_111442_c2_seq7	Common	-8.29637	-	-	-	-8.22677	-	-	-	b3 domain-containing protein	B3
tid_111998_c0_seq4	Common	-10.6415	-	-	-	-7.20823	-	-	-	light-inducible protein cprf2	bZIP_C
tid_112657_c0_seq3	Common	-6.52586	-	-	-	-6.43595	-	-	-	phytoclock 1	Myb_DNA-binding
tid_107851_c0_seq2	Common	-6.55217	-	-	-	-6.40037	-	-	-	predicted protein	zf-B_box
tid_112362_c0_seq2	Common	-6.37999	-	-	-	-6.04469	-	-	-	phytoclock 1	Myb_DNA-binding
tid_112657_c0_seq6	Common	-6.93364	-	-	-	-5.92983	-	-	-	phytoclock 1	Myb_DNA-binding
tid_122350_c0_seq2	Common	-5.38269	-	-	-	-5.91868	-	-	-	predicted protein	zf-CHY
tid_115913_c0_seq14	Common	-	-	-8.40092	-	-5.34244	-	-	-	nac domain transcription factor superfamily protein	NAM
tid_102536_c0_seq1	Common	-4.57807	-	-	-	-4.72827	-	-	-	predicted protein	zf-C3HC4_3
tid_102424_c0_seq1	Common	-4.93717	-	-	-	-4.53053	-	-	-	predicted protein	zf-C3HC4_3
tid_103115_c0_seq1	Common	-	-3.14065	-	-3.76379	-	-	-	-4.71293	hypothetical protein F775_22816	F-box
tid_116706_c0_seq7	Common	-6.01734	-	-	-	-4.30444	-	-	-	transcription factor pif1-like	HLH
tid_116249_c0_seq11	Common	-4.58045	-	-	-	-3.6137	-	-	-	predicted protein	zf-B_box
tid_117625_c0_seq3	Common	-3.4119	-	-	-	-3.48805	-	-	-	predicted protein	zf-B_box
tid_115824_c1_seq1	Common	-3.84433	-	-	-	-3.44029	-	-	-	ring finger and chy zinc finger domain-containing protein 1-like isoform x1	zinc_ribbon_6
tid_105743_c0_seq1	Common	-3.01769	-	-	-	-3.17461	-	-	-	zf-hd homeobox protein at4g24660-like	ZF-HD_dimer
tid_97913_c0_seq1	Common	-2.86861	-	-	-	-3.07328	-	-	-	transcription factor bhlh35	HLH
tid_115140_c1_seq1	Common	-2.5358	-	-	-	-3.04332	-	-	-	hypothetical protein OsJ_00526	zf-RING_2
tid_108477_c0_seq1	Common	-2.86999	-	-	-	-2.92614	-	-	-	zf-hd homeobox protein at4g24660-like	ZF-HD_dimer
tid_114826_c1_seq1	Common	-3.35377	-	-	-	-2.92437	-	-	-	Dof1	zf-Dof
tid_115824_c1_seq2	Common	-3.96964	-	-	-	-2.71516	-	-	-	ring finger and chy zinc finger domain-containing protein 1-like isoform x1	zinc_ribbon_6
tid_113943_c0_seq2	Common	-2.61582	-	-	-	-2.71139	-	-	-	PREDICTED: uncharacterized protein LOC100832245	zf-Dof
tid_108026_c0_seq1	Common	-2.40605	-	-	-	-2.69394	-	-	-	gata transcription factor 4	GATA
tid_108643_c1_seq2	Common	-3.35703	-	-	-	-2.64772	-	-	-	e3 ubiquitin ligase big brother	zf-RING_2
tid_112535_c1_seq2	Common	-2.96958	-	-	-	-2.62756	-	-	-	Dof1	zf-Dof
tid_107675_c0_seq3	Common	-3.52769	-	-	-	-2.62378	-	-	-	predicted protein	HLH
tid_120630_c0_seq4	Common	-2.58744	-	-	-	-2.23855	-	-	-	zinc finger protein constans-like 10-like isoform x1	zf-B_box
tid_120630_c1_seq2	Common	-2.1963	-	-	-	-2.22541	-	-	-	zinc finger protein constans-like 10-like isoform x1	zf-B_box
tid_108541_c1_seq12	Common	2.4473	-	-	-	2.21327	-	-	-	predicted protein	zf-B_box
tid_106005_c0_seq2	Common	-8.64152	-	-	-	-8.58222	-	-	-	hypothetical protein TRIUR3_25528	F-box
tid_117193_c0_seq1	Common	2.20235	-	-	-	2.32032	-	-	-	e3 ubiquitin ligase big brother-related protein	zf-RING_2
tid_116098_c0_seq2	Common	2.35914	-	-	-	2.54394	-	-	-	e3 ubiquitin ligase big brother-related protein	zf-RING_2
tid_108541_c0_seq6	Common	2.43891	-	-	-	2.58768	-	-	-	predicted protein	zf-B_box
tid_116297_c1_seq6	Common	2.7856	-	-	-	2.69891	-	-	-	zinc-finger protein wzf1	zf-C2H2_6
tid_109686_c0_seq1	Common	2.22347	-	-	-	2.74865	-	-	-	predicted protein	Myb_DNA-binding
tid_111293_c1_seq18	Common	3.03789	-	-	-	2.85628	-	-	-	predicted protein	Myb_DNA-binding
tid_108297_c0_seq1	Common	2.5349	-	-	-	3.08415	-	-	-	TPA: hypothetical protein ZEAMMB73_521999	zf-B_box
tid_125342_c0_seq9	Common	3.11817	-	-	-	3.19173	-	-	-	zinc finger ccch domain-containing protein 32-like	zf-CCCH
tid_112791_c0_seq9	Common	3.14064	-	-	-	3.20464	-	-	-	predicted protein	HLH
tid_111293_c0_seq18	Common	3.20101	-	-	-	3.31701	-	-	-	predicted protein	Myb_DNA-binding
tid_116187_c0_seq2	Common	2.90858	-	-	-	3.45092	-	-	-	regulatory protein opaque-2	bZIP_C
tid_115847_c1_seq6	Common	3.40571	-	-	-	3.53706	-	-	-	blz-1 protein	bZIP_C
tid_112791_c0_seq5	Common	3.4786	-	-	-	3.57911	-	-	-	predicted protein	HLH
tid_113789_c1_seq3	Common	3.7192	-	-	-	3.72525	-	-	-	hypothetical protein F775_21198	zf-B_box
tid_108541_c1_seq4	Common	3.47298	-	-	-	3.87113	-	-	-	predicted protein	zf-B_box
tid_113789_c0_seq1	Common	3.91275	-	-	-	4.02715	-	-	-	hypothetical protein F775_21198	zf-B_box
tid_124865_c1_seq30	Common	4.71047	-	-	-	4.19465	-	-	-	transcription factor bhlh130-like	HLH
tid_125310_c0_seq2	Common	4.2248	-	-	-	4.44728	-	-	-	zinc finger c-x8-c-x5-c-x3-h type family protein	zf-CCCH
tid_115041_c0_seq2	Common	4.44428	-	-	-	4.63764	-	-	-	predicted protein	Myb_DNA-bind_4
tid_116187_c0_seq1	Common	4.63972	-	-	-	4.84947	-	-	-	regulatory protein opaque-2	bZIP_C
tid_111293_c0_seq3	Common	4.64498	-	-	-	4.90103	-	-	-	predicted protein	Myb_DNA-binding
tid_121428_c0_seq2	Common	4.82505	-	-	-	5.10569	-	-	-	myb dna-binding domain superfamily protein	Myb_DNA-binding
tid_124494_c1_seq65	Common	4.94914	-	-	-	5.22262	-	-	-	predicted protein	HLH
tid_119227_c1_seq1	Common	5.17385	-	-	-	5.2268	-	-	-	tpa_inf: dof-type zinc finger protein 15	zf-Dof
tid_121125_c0_seq11	Common	5.03213	-	-	-	5.3221	-	-	-	predicted protein	Myb_DNA-binding
tid_119227_c0_seq1	Common	5.37741	-	-	-	5.46494	-	-	-	cyclic dof factor 2-like isoform x2	zf-Dof
tid_114952_c0_seq1	Common	5.52172	-	-	-	5.51228	-	-	-	predicted protein	zf-TAZ
tid_121428_c0_seq1	Common	4.87678	-	-	-	5.56896	-	-	-	myb dna-binding domain superfamily protein	Myb_DNA-binding
tid_120482_c0_seq2	Common	5.61775	-	-	-	5.57651	-	-	-	protein lhy	Myb_DNA-binding
tid_115117_c0_seq1	Common	5.83446	-	-	-	5.75774	-	-	-	predicted protein	zf-TAZ
tid_120482_c1_seq1	Common	5.74223	-	-	-	5.8243	-	-	-	protein lhy	Myb_DNA-binding
tid_111293_c1_seq9	Common	6.12345	-	-	-	5.98636	-	-	-	predicted protein	Myb_DNA-binding
tid_120482_c1_seq2	Common	6.81722	-	-	-	6.72508	-	-	-	myb-related protein	Myb_DNA-binding
tid_120482_c0_seq4	Common	6.51693	-	-	-	6.74991	-	-	-	protein lhy	Myb_DNA-binding
tid_121125_c0_seq4	Common	6.33029	-	-	-	6.89627	-	-	-	lhy protein	Myb_DNA-binding
tid_120811_c0_seq5	Common	7.11861	-	-	-	6.97047	-	-	-	predicted protein	Myb_DNA-binding
tid_121125_c0_seq5	Common	6.97557	-	-	-	7.23488	-	-	-	predicted protein	Myb_DNA-binding
tid_115764_c0_seq14	Common	8.19451	-	-	-	8.1199	-	-	-	wrky transcription factor 2	WRKY
tid_120482_c0_seq7	Common	9.73146	-	-	-	9.02912	-	-	-	protein lhy	Myb_DNA-binding
tid_115847_c1_seq5	Common	8.56094	-	-	-	9.09929	-	-	-	regulatory protein opaque-2	bZIP_C
tid_124865_c1_seq4	Common	10.1877	-	-	-	9.46769	-	-	-	transcription factor bhlh130-like	HLH
tid_120482_c0_seq8	Common	11.3031	-	-	-	11.1024	-	-	-	predicted protein	Myb_DNA-binding
tid_115847_c1_seq4	Common	10.9825	-	-	-	11.1966	-	-	-	regulatory protein opaque-2	bZIP_C
tid_121428_c0_seq3	Common	11.2037	-	-	-	12.1669	-	-	-	myb dna-binding domain superfamily protein	Myb_DNA-binding
tid_120811_c0_seq4	Common	13.7687	-	-	-	13.5277	-	-	-	predicted protein	Myb_DNA-binding
tid_109705_c0_seq2	Common	3.20056	-	-	-	3.28646	-	-	-	f-box protein at2g40910-like	F-box
tid_124886_c1_seq3	Common	-2.13449	-	-	-2.51196	-	-	-	-2.46443	nac transcription factor 6d	NAM
tid_112447_c0_seq3	Common	-6.02713	-	-	-	-4.51663	-	-	-	kelch repeat-containing f-box-like	F-box

## Sheet: S4
Table S4. Detailed list of the differentailly expressed pkinases in WL711+Lr57 and WL711
		Fold change at different time intervals
	Common/Unique	WL711+Lr57				WL711
Transcript and sequence ID	-	0-12	0-24	0-48	0-72	0-12	0-24	0-48	0-72	Seq-Description	Protein_family
tid_101283_c0_seq1	-	-6.15921	-	-	-	-	-	-	-	tpa: lectin-like receptor protein kinase family protein	Pkinase
tid_101283_c0_seq2	-	-	2.46006	2.49479	-	-	-	-	-	tpa: lectin-like receptor protein kinase family protein	Pkinase
tid_101283_c0_seq4	-	-	-	-	-	-5.62476	-	-	-	tpa: lectin-like receptor protein kinase family protein	Pkinase
tid_107666_c0_seq36	-	-	-	-	-	-	-	-	-3.87096	cysteine-rich receptor-like protein kinase 41	Pkinase
tid_107668_c0_seq2	-	-	-8.15069	-	-	-	-	-	-	sucrose non-fermenting 1-related protein kinase 2 family member	Pkinase
tid_107938_c0_seq5	-	8.11051	-	-	-	-	-	-	-	predicted protein	Pkinase
tid_108772_c0_seq14	-	8.45808	-	-	-	-	-	-	-	l-type lectin-domain containing receptor kinase	Pkinase
tid_110486_c0_seq13	-	4.6426	-	-	-	-	-	-	-	calcium binding egf domain containing expressed	Pkinase
tid_110691_c0_seq27	-	-	-	-6.01832	-	-	-	-	-	cysteine-rich receptor-like protein kinase 41	Pkinase
tid_111605_c0_seq10	-	-	-	-	8.26294	-	-	-	-	cysteine-rich receptor-like protein kinase 10	Pkinase
tid_112306_c0_seq10	-	-7.76758	-	-	-	-	-	-	-	hypothetical protein OsJ_25224	Pkinase
tid_113233_c0_seq2	-	9.23938	-	-	-	-	-	-	-	cysteine-rich receptor-like protein kinase 25	Pkinase
tid_113541_c0_seq8	-	-	-	4.45713	-	-	-	-	-	protein kinase receptor type precursor	Pkinase
tid_114642_c0_seq1	-	-2.17566	-	-	-	-	-	-	-	calcium-dependent protein kinase	Pkinase
tid_114672_c0_seq4	-	-	-	-	-	-	-8.69792	-	-	probable lrr receptor-like serine threonine-protein kinase at1g56140-like	Pkinase
tid_114916_c1_seq4	-	8.26121	-	-	-	-	-	-	-	unknown	Pkinase
tid_116017_c0_seq2	-	2.83621	-	-	-	-	-	-	-	g-type lectin s-receptor-like serine threonine-protein kinase rlk1-like	Pkinase
tid_116146_c0_seq12	-	6.06931	-	-	-	-	-	-	-	lectin-domain containing receptor kinase	Pkinase
tid_116166_c1_seq5	-	5.32647	-	-	-	-	-	-	-	cysteine-rich receptor-like protein kinase 41	Pkinase
tid_116397_c0_seq3	-	3.49426	-	-	-	-	-	-	-	hypothetical protein OsJ_21016	Pkinase
tid_116597_c1_seq2	-	9.17188	-	-	-	-	-	-	-	uncharacterized protein LOC100381909	Pkinase
tid_116629_c0_seq1	-	-	2.10122	-	-	-	-	-	-	hypothetical protein OsJ_21016	Pkinase
tid_116681_c0_seq3	-	3.48796	-	-	-	-	-	-	-	OSJNba0093F12.20	Pkinase
tid_117012_c0_seq11	-	-2.32235	-	-	-	-	-	-	-	hypothetical protein OsI_27127	Pkinase
tid_117012_c0_seq8	-	-	-	-	-	-4.99789	-	-	-	hypothetical protein OsI_27127	Pkinase
tid_117630_c0_seq2	-	-	-	8.17483	-	-	-	-	-	cyclin-dependent kinase d1_2	Pkinase
tid_117989_c0_seq16	-	-	-	-	-8.6214	-	-	-	-	hypothetical protein OsI_38251	Pkinase
tid_118258_c1_seq1	-	3.75408	2.91218	-	-	-	-	-	-	lectin-domain containing receptor kinase	Pkinase
tid_118461_c0_seq1	-	3.2287	-	-	-	-	-	-	-	lectin-domain containing receptor kinase	Pkinase
tid_118651_c0_seq3	-	-7.9293	-	-	-	-	-	-	-	predicted protein	Pkinase
tid_118943_c0_seq4	-	8.25409	-	-	-	-	-	-	-	kinase family protein	Pkinase
tid_119382_c2_seq3	-	2.41298	-	-	-	-	-	-	-	calcium-dependent calmodulin-independent protein kinase	Pkinase
tid_120527_c2_seq1	-	8.74213	-	-	-	-	-	-	-	uncharacterized loc100273591	Pkinase
tid_120527_c2_seq9	-	9.38183	-	8.72783	-	-	-	-	-	uncharacterized loc100273591	Pkinase
tid_120689_c0_seq2	-	3.33252	-	-	-	-	-	-	-	wall-associated receptor kinase-like protein 2	Pkinase
tid_120711_c0_seq3	-	3.18113	-	-	-	-	-	-	-	lectin-domain containing receptor kinase	Pkinase
tid_121246_c0_seq3	-	3.57437	-	-	-	-	-	-	-	cysteine-rich receptor-like protein kinase 8	Pkinase
tid_121536_c0_seq7	-	9.00118	-	-	-	-	-	-	-	hypothetical protein VITISV_009363	Pkinase
tid_122029_c0_seq2	-	-	-	-	-	8.72247	-	-	-	serine threonine-protein kinase fray2	Pkinase
tid_122480_c0_seq1	-	-	-	-	-	-7.94556	-	-	-	g-type lectin s-receptor-like serine threonine-protein kinase at1g61370-like	Pkinase
tid_122692_c0_seq1	-	-4.30692	-	-	-	-	-	-	-	cbl-interacting protein kinase 4	Pkinase
tid_122858_c1_seq6	-	-	-	-	-	4.22226	-	-	-	tpa: cbl-interacting protein kinase family protein	Pkinase
tid_123007_c0_seq1	-	3.74607	-	-	-	-	-	-	-	stress-induced receptor-like kinase a1du	Pkinase
tid_123349_c0_seq11	-	3.96732	-	-	-	-	-	-	-	stress-induced receptor-like kinase a1du	Pkinase
tid_123513_c0_seq2	-	-	-	-	-	-3.81077	-	-	-	cyclin-dependent kinase f-4-like	Pkinase
tid_124236_c1_seq2	-	-	-	-	-	8.93633	8.81879	-	-	kinase-like protein	Pkinase
tid_124300_c0_seq4	-	-	-	-	-	8.62027	-	-	-	predicted protein	Pkinase
tid_124719_c1_seq3	-	5.02877	-	-	-	-	-	-	-	u-box domain-containing protein 33	Pkinase
tid_124955_c0_seq6	-	6.91063	-	-	-	-	-	-	-	hypothetical protein OsI_07629	Pkinase
tid_125122_c0_seq4	-	5.0531	-	-	-	-	-	-	-	u-box domain-containing protein 33	Pkinase
tid_125960_c0_seq1	-	2.19879	-	-	-	-	-	-	-	cysteine-rich receptor-like protein kinase 41	Pkinase
tid_127464_c0_seq1	-	-5.68211	-	-	-	-	-	-	-	Os07g0130400	Pkinase
tid_42761_c0_seq1	-	2.79533	-	-	-	-	-	-	-	d-mannose binding lectin receptor-like protein kinase family protein	Pkinase
tid_54908_c0_seq1	-	2.06044	-	-	-	-	-	-	-	cysteine-rich receptor-like protein kinase 41	Pkinase
tid_73755_c0_seq1	-	5.06103	-	-	-	-	-	-	-	cysteine-rich receptor-like protein kinase 41	Pkinase
tid_74043_c0_seq2	-	-	-	-	-	8.20871	-	-	-	cysteine-rich receptor-like protein kinase 13	Pkinase
tid_76382_c0_seq2	-	-	8.24476	8.78733	-	-	-	-	-	coatomer subunit beta -3	Pkinase
tid_80780_c0_seq1	-	2.43641	-	-	-	-	-	-	-	d-mannose binding lectin receptor-like protein kinase family protein	Pkinase
tid_92362_c0_seq3	-	-	8.66385	8.77673	8.96513	-	-	-	-	coatomer subunit beta -3	Pkinase
tid_106801_c0_seq1	-	2.54353	-	-	-	-	-	-	-	receptor-like protein kinase feronia	Pkinase_Tyr
tid_108035_c0_seq3	-	4.37869	-	-	-	-	-	-	-	predicted protein	Pkinase_Tyr
tid_109496_c4_seq1	-	2.55976	-	-	-	-	-	-	-	serine threonine-protein kinase-like protein ccr3	Pkinase_Tyr
tid_110774_c0_seq2	-	-	-	-	-	-	-	-	-8.10253	protein kinase-like	Pkinase_Tyr
tid_111852_c1_seq6	-	5.1228	-	-	-	-	-	-	-	l-type lectin-domain containing receptor kinase -like	Pkinase_Tyr
tid_115673_c0_seq23	-	-2.61329	-	-	-	-	-	-	-	TAK19-1	Pkinase_Tyr
tid_116146_c0_seq14	-	4.53178	-	-	-	-	-	-	-	l-type lectin-domain containing receptor kinase -like	Pkinase_Tyr
tid_118029_c1_seq1	-	3.40328	-	-	-	-	-	-	-	serine threonine-protein kinase pbs1	Pkinase_Tyr
tid_119242_c1_seq2	-	-	-	-	-	-	-	-	8.54862	hypothetical protein POPTR_0002s05060g	Pkinase_Tyr
tid_120899_c0_seq3	-	2.7581	-	-	-	-	-	-	-	hypothetical protein OsI_37147	Pkinase_Tyr
tid_121540_c2_seq5	-	2.56006	-	-	-	-	-	-	-	hypothetical protein SORBIDRAFT_06g020980	Pkinase_Tyr
tid_122434_c0_seq4	-	2.81645	-	-	-	-	-	-	-	predicted protein	Pkinase_Tyr
tid_123516_c0_seq1	-	7.02926	-	-	-	-	-	-	-	tpa: u-box domain protein kinase family	Pkinase_Tyr
tid_124736_c0_seq18	-	-8.12081	-	-	-	-	-	-	-	hypothetical protein OsJ_25224	Pkinase_Tyr
tid_124974_c0_seq4	-	2.32918	-	-	-	-	-	-	-	wall-associated receptor kinase 2	Pkinase_Tyr
tid_126435_c0_seq1	-	3.68093	-	-	-	-	-	-	-	unknown	Pkinase_Tyr
tid_95526_c0_seq2	-	4.19037	3.02232	3.33147	-	-	-	-	-	Os09g0471800	Pkinase_Tyr
tid_97069_c0_seq1	-	-	-	4.48891	-	-	-	-	-	wall-associated receptor kinase 2	Pkinase_Tyr
tid_99457_c0_seq2	-	4.27104	3.15084	3.41098	-	-	-	-	-	Os09g0471800	Pkinase_Tyr
tid_106230_c0_seq1	Common	-5.31425	-	-	-	-6.10244	-	-	-	hypothetical protein OsJ_25224	Pkinase
tid_107906_c0_seq1	Common	-5.18734	-	-	-	-5.80174	-	-	-	cold-induced cipk	Pkinase
tid_107916_c0_seq1	Common	-5.09466	-	-	-	-5.91342	-	-	-	cold-induced cipk	Pkinase
tid_112278_c0_seq2	Common	2.77716	-	-	-	2.82911	-	-	-	u-box domain-containing protein 35	Pkinase
tid_112306_c0_seq8	Common	-5.78962	-	-	-	-7.27639	-	-	-	hypothetical protein OsJ_25224	Pkinase
tid_112469_c0_seq5	Common	10.2493	-	-	-	9.51924	-	-	-	Os04g0307900	Pkinase
tid_113402_c0_seq2	Common	3.89448	-	-	-	4.2829	-	-	-	cbl-interacting protein kinase	Pkinase
tid_114596_c0_seq5	Common	8.01992	-	-	-	-	-	-	8.18107	unnamed protein product	Pkinase
tid_116898_c0_seq1	Common	3.23234	-	-	-	3.45829	-	-	-	cbl-interacting protein kinase	Pkinase
tid_117012_c0_seq14	Common	-	-8.63973	-	-	-	-	-8.94729	-	predicted protein	Pkinase
tid_117149_c0_seq8	Common	10.2054	-	9.72662	9.45295	10.0516	-	10.8774	-	map kinase family partial	Pkinase
tid_118028_c0_seq1	Common	-3.94798	-	-	-	-4.1243	-	-	-	cbl-interacting protein kinase 19-like isoform 1	Pkinase
tid_118273_c0_seq1	Common	-4.04352	-	-	-	-3.86885	-	-	-	cbl-interacting protein kinase family protein	Pkinase
tid_118335_c0_seq4	Common	3.20078	-	-	-	2.82564	-	-	-	lectin-domain containing receptor kinase	Pkinase
tid_118865_c0_seq16	Common	-3.70015	-	-	-	-3.55769	-	-	-	cysteine-rich receptor-like protein kinase 41	Pkinase
tid_120355_c0_seq2	Common	2.57498	-	-	-	2.12533	-	-	-	calcium-dependent calmodulin-independent protein kinase	Pkinase
tid_122692_c1_seq1	Common	-4.14817	-	-	-	-3.963	-	-	-	predicted protein	Pkinase
tid_123404_c0_seq4	Common	-	-	-	-5.83528	-8.64763	-	-	-	Phototropin-2	Pkinase
tid_124392_c0_seq2	Common	2.59744	-	-	-	2.85655	-	-	-	Os04g0616400	Pkinase
tid_124928_c0_seq9	Common	10.6636	-	-	-	9.71488	-	-	-	hypothetical protein OsI_07629	Pkinase
tid_74043_c0_seq3	Common	-7.99127	-	-	-	-7.92504	-	-	-	cysteine-rich receptor-like protein kinase 13	Pkinase
tid_77832_c0_seq3	Common	-8.28357	-	-	-	-7.32583	-	-	-	Os10g0178800	Pkinase
tid_81296_c0_seq3	Common	-8.90059	-	-	-	-8.0433	-	-	-	Os10g0178800	Pkinase
tid_91678_c0_seq1	Common	-3.88408	-	-	-	-4.70039	-	-	-	barley stem rust resistance protein	Pkinase
tid_124736_c0_seq6	Common	-7.7862	-	-	-	-6.13193	-	-	-	receptor-like protein kinase 4	Pkinase_Tyr
tid_124862_c0_seq2	Common	3.16564	-	-	-	3.24586	-	-	-	wall-associated receptor kinase 2	Pkinase_Tyr
tid_126613_c0_seq1	Common	3.58316	-	-	-	3.57425	-	-	-	unknown	Pkinase_Tyr

## Sheet: S5
Table S5. Detailed list of the differentailly expressed chitinases, glucanases and PR proteins in WL711+Lr57 and WL711
Genotype	Transcript and sequence ID	Fold change at different time intervals				Seq. Description
		0-12	0-24	0-48	0-72		Protein_family
Chitinases
WL711	tid_108618_c1_seq4	-2.71017	-	-	-	predicted protein	Glyco_hydro_19
	tid_123180_c0_seq10	7.74593	-	-	-	chitinase 8	Glyco_hydro_19
WL711+Lr57	tid_108618_c1_seq15	2.53853	-	-	-	predicted protein	Glyco_hydro_19
	tid_93750_c0_seq1	2.96942	-	-	-	xylanase inhibitor xip-iii	Glyco_hydro_18
	tid_93744_c0_seq1	3.15401	-	-	-	xylanase inhibitor xip-iii	Glyco_hydro_18
	tid_110609_c0_seq4	4.73074	-	-	-	predicted protein	Glyco_hydro_19
	tid_104339_c0_seq2	5.37747	-	-	-	chitinase 2	Glyco_hydro_18
	tid_104339_c0_seq4	5.93881	-	-	-	chitinase 2	Glyco_hydro_18
	tid_110609_c0_seq8	7.18259	-	-	-	AF000966_1chitinase	Glyco_hydro_19
	tid_108618_c1_seq2	8.87399	-	-	-	class i chitinase	Glyco_hydro_19
	tid_123180_c0_seq7	-	5.86535	-	-	kda class ii endochitinase-antifreeze protein precursor	Glyco_hydro_19
	tid_95949_c0_seq1	5.48768	4.4877	-	-	chitinase 4	Glyco_hydro_19
	tid_123180_c0_seq3	6.41771	-	5.05022	-	kda class ii endochitinase-antifreeze protein precursor	Glyco_hydro_19
	tid_108730_c0_seq2	4.11431	4.18021	3.68164	-	af112966_1chitinase iv precursor	Glyco_hydro_19
	tid_112029_c1_seq3	5.08789	4.12257	4.12194	-	chitinase	Glyco_hydro_19
	tid_112029_c1_seq2	6.39236	4.8005	4.79124	-	chitinase 8	Glyco_hydro_19
	tid_123180_c0_seq6	8.89724	8.57053	8.72061	-	chitinase 8	Glyco_hydro_19
	tid_123180_c0_seq10	8.96391	-	6.3712	6.69759	chitinase 8	Glyco_hydro_19
Glucanases
WL711	tid_118899_c1_seq3	-8.35723	-	-	-	glucan endo- -beta-glucosidase 14-like isoform x2	Glyco_hydro_17
	tid_120016_c1_seq4	-4.04599	-	-	-	conserved hypothetical protein	Glyco_hydro_16					-
	tid_117221_c1_seq11	8.13605	-	-	-	Os03g0792800	Glyco_hydro_17
	tid_120990_c1_seq10	-	-	-	-8.12835	conserved hypothetical protein	Glyco_hydro_16
	tid_123153_c0_seq7	-	-	-	8.19296	loc100280934 precursor	Glyco_hydro_17
WL711+Lr57	tid_118899_c1_seq1	-8.6729	-	-	-	glucan endo- -beta-glucosidase 14-like isoform x2	Glyco_hydro_17
	tid_120990_c1_seq10	-8.42128	-	-	-	conserved hypothetical protein	Glyco_hydro_16
	tid_118899_c1_seq3	-8.41596	-	-	-	glucan endo- -beta-glucosidase 14-like isoform x2	Glyco_hydro_17
	tid_120016_c1_seq4	-3.15352	-	-	-	conserved hypothetical protein	Glyco_hydro_16
	tid_116226_c1_seq6	5.78271	-	-	-	glucan endo- -beta-glucosidase gii expressed	Glyco_hydro_17
	tid_111718_c0_seq2	5.8068	-	-	-	predicted protein	Glyco_hydro_17
	tid_117221_c1_seq4	6.11385	-	-	-	Os03g0792800	Glyco_hydro_17
	tid_111718_c0_seq3	6.17323	-	-	-	predicted protein	Glyco_hydro_17
	tid_114760_c3_seq5	6.761	-	-	-	glucan endo- -beta-glucosidase giii	Glyco_hydro_17
	tid_111718_c0_seq1	6.99522	-	-	-	glucan endo- -beta-glucosidase gii expressed	Glyco_hydro_17
	tid_117720_c1_seq9	7.05583	-	-	-	predicted protein	Glyco_hydro_17
	tid_117221_c1_seq11	8.43512	-	-	-	Os03g0792800	Glyco_hydro_17
	tid_110930_c0_seq5	9.10771	-	-	-	af112965_1beta- -glucanase precursor	Glyco_hydro_17
	tid_116226_c1_seq1	9.6448	-	-	-	af112965_1beta- -glucanase precursor	Glyco_hydro_17
	tid_114760_c3_seq2	10.303	-	-	-	af112965_1beta- -glucanase precursor	Glyco_hydro_17
	tid_117720_c1_seq3	11.4614	-	-	-	predicted protein	Glyco_hydro_17
	tid_110930_c0_seq10	6.98989	5.01195	-	-	glucan endo- -beta-glucosidase gii expressed	Glyco_hydro_17
	tid_117720_c0_seq8	7.45468	4.7988	-	-	glucan endo- -beta-glucosidase 7-like	Glyco_hydro_17
	tid_110930_c0_seq2	7.52528	6.08399	-	-	glucan endo- -beta-glucosidase gii expressed	Glyco_hydro_17
	tid_116226_c1_seq3	8.34954	6.36441	-	-	af112965_1beta- -glucanase precursor	Glyco_hydro_17
	tid_117720_c1_seq7	8.65552	6.24503	-	-	glucan endo- -beta-glucosidase 7-like	Glyco_hydro_17
	tid_113757_c1_seq2	8.69853	5.7428	-	-	glucan endo- -beta-glucosidase gii	Glyco_hydro_17
	tid_111718_c0_seq4	11.7346	9.08578	-	-	af112965_1beta- -glucanase precursor	Glyco_hydro_17
	tid_110930_c0_seq4	8.56488	6.25181	6.21285	-	af112965_1beta- -glucanase precursor	Glyco_hydro_17
	tid_113757_c1_seq3	11.8215	8.94432	8.75759	-	glucan endo- -beta-d-glucosidase	Glyco_hydro_17
	tid_114760_c3_seq1	12.7348	9.91997	9.86284	-	af112965_1beta- -glucanase precursor	Glyco_hydro_17
PR proteins
WL711+Lr57	tid_99490_c0_seq2	-	-	8.16721	-	pathogenesis-related protein 1-5	CAP
	tid_101268_c1_seq4	-	-	4.06561	-	whw1_wheat ame: full=wheatwin-1 ame: full=pathogenesis-related protein 4a ame: full=protein ame: full=rnase flags: precursor	Barwin
	tid_101268_c0_seq5	-	-	3.61996	-	whw2_wheat ame: full=wheatwin-2 ame: full=pathogenesis-related protein 4b flags: precursor	Barwin
	tid_98139_c0_seq3	8.44103	-	8.58351	-	pathogenesis-related 1b	CAP
	tid_101268_c0_seq3	6.99227	7.14288	7.243	-	pathogenesis-related protein 4	Barwin
	tid_99490_c0_seq1	7.45896	7.03472	6.62298	-	pathogenesis-related 1b	CAP
	tid_105353_c0_seq1	7.56223	6.6176	5.94082	-	pathogenesis-related protein sth-21	Bet_v_1
	tid_98139_c0_seq2	7.89259	7.46099	6.92171	-	pathogenisis-related protein	CAP
	tid_119986_c0_seq2	10.6149	9.2134	8.47606	-	pathogenesis-related protein sth-21	Bet_v_1

## Sheet: S6
Table S6. Detailed list of the differentailly expressed genes related to different domains involved in resistance in WL711+Lr57 and WL711
		Fold change at different time intervals
Transcript and sequence ID	Blast_descreption		WL711+Lr57			WL711
		PFAM	0-12	0-24	0-48	0-72	0-12	0-24	0-48	0-72
tid_123106_c0_seq3	abc transporter g family member 14	ABC2_membrane	-	-8.38685	-	-	-5.43327	-	-8.68993	-
tid_107407_c0_seq1	bowman-birk type trypsin inhibitor	-	5.25599	-	-	-	-	-	-	-
tid_109480_c0_seq8	bowman-birk type trypsin inhibitor	Bowman-Birk_leg	4.36114	-	-	-	-	-	-	-
tid_107407_c0_seq4	bowman-birk type trypsin inhibitor	Bowman-Birk_leg	8.59674	-	-	-	-	-	-	-
tid_72653_c0_seq1	caffeic acid 3-o-methyltransferase	Methyltransf_2	8.49144	-	-	-	-	-	-	-
tid_101880_c0_seq1	caffeoyl- o-methyltransferase	Methyltransf_3	2.87852	-	-	-	-	-	-	-
tid_98660_c2_seq2	chlorophyll a-b binding chloroplastic	-	-6.42022	-	-	-	-	-	-	-
tid_98660_c1_seq1	chlorophyll a-b binding chloroplastic	-	-4.7188	-	-	-	-	-	-	-5.07702
tid_97700_c0_seq2	chlorophyll a-b binding chloroplastic	-	-5.96629	-	-	-3.3369	-5.44047	-	-	-
tid_98266_c0_seq2	chlorophyll a-b binding chloroplastic	-	-5.33984	-	-	-3.05656	-4.69396	-	-	-2.90296
tid_97700_c0_seq1	chlorophyll a-b binding chloroplastic	-	-4.68222	-	-	-3.11959	-3.7375	-	-	-2.84936
tid_98660_c2_seq1	chlorophyll a-b binding chloroplastic	-	-4.61914	-	-	-3.85049	-	-	-3.30519	-4.25535
tid_98266_c0_seq1	chlorophyll a-b binding chloroplastic	-	-4.33507	-	-	-3.12215	-3.58037	-	-	-3.73369
tid_48165_c0_seq1	chlorophyll a-b binding chloroplastic	-	-4.29656	-2.25074	-2.58329	-2.9966	-	-2.64397	-3.16549	-3.24905
tid_48407_c0_seq1	chlorophyll a-b binding chloroplastic	-	-4.13491	-2.60917	-3.08987	-3.82096	-	-2.86796	-3.85832	-4.3333
tid_98660_c3_seq3	chlorophyll a-b binding chloroplastic	-	-4.0455	-2.57652	-3.20539	-3.86504	-	-3.12637	-4.04882	-4.2191
tid_118616_c0_seq1	chlorophyll a-b binding chloroplastic	Chloroa_b-bind	-3.81637	-	-	-	-3.2315	-	-	-
tid_117451_c3_seq7	chlorophyll a-b binding chloroplastic	Chloroa_b-bind	-2.80271	-	-	-	-2.10534	-	-	-
tid_98660_c3_seq4	chlorophyll a-b binding chloroplastic	Chloroa_b-bind	-4.78774	-2.49085	-3.11785	-3.41172	-3.05832	-2.80281	-3.37847	-3.35848
tid_97539_c0_seq1	chlorophyll a-b binding protein	Chloroa_b-bind	-2.16476	-	-	-	-	-	-	-
tid_97424_c0_seq1	chlorophyll a-b binding protein	Chloroa_b-bind	-2.16321	-	-	-	-	-	-	-
tid_118616_c4_seq2	chlorophyll a-b binding protein chloroplastic	-	-3.75185	-	-	-	-3.1982	-	-	-
tid_118616_c2_seq3	chlorophyll a-b binding protein chloroplastic	-	-3.52549	-	-	-	-2.98034	-	-	-
tid_97420_c0_seq3	chlorophyll a-b binding protein chloroplastic	-	-3.42996	-	-	-	-2.66929	-	-	-
tid_96271_c0_seq1	chlorophyll a-b binding protein chloroplastic	-	-3.38361	-	-	-	-2.63359	-	-	-
tid_97420_c0_seq2	chlorophyll a-b binding protein chloroplastic	-	-3.07295	-	-	-	-2.19306	-	-	-
tid_98660_c3_seq1	chlorophyll a-b binding protein chloroplastic	-	-5.39014	-2.17989	-2.75623	-	-4.35048	-2.18809	-2.89292	-2.663
tid_96965_c0_seq6	chlorophyll a-b binding protein chloroplastic	-	-2.84489	-3.28743	-	-6.16758	-	-	-	-5.28193
tid_98660_c3_seq2	chlorophyll a-b binding protein chloroplastic	-	-6.87411	-3.06107	-3.14737	-3.25627	-5.09715	-2.80435	-3.20064	-2.85721
tid_98660_c0_seq2	chlorophyll a-b binding protein chloroplastic	-	-6.83205	-2.46153	-3.00563	-3.30044	-5.66433	-2.24644	-3.18772	-3.32662
tid_98660_c0_seq1	chlorophyll a-b binding protein chloroplastic	-	-6.81706	-2.98295	-3.08543	-3.14078	-5.10145	-2.79508	-3.15863	-3.22706
tid_107433_c0_seq3	chlorophyll a-b binding protein chloroplastic	Chloroa_b-bind	-3.59944	-	-	-	-2.64662	-	-	-
tid_107433_c1_seq4	chlorophyll a-b binding protein chloroplastic	Chloroa_b-bind	-3.46717	-	-	-	-2.56939	-	-	-
tid_99653_c1_seq1	chlorophyll a-b binding protein chloroplastic	Chloroa_b-bind	-3.17264	-	-	-	-2.40249	-	-	-
tid_107433_c1_seq8	chlorophyll a-b binding protein chloroplastic	Chloroa_b-bind	-2.91878	-	-	-	-2.44313	-	-	-
tid_117451_c3_seq3	chlorophyll a-b binding protein chloroplastic	Chloroa_b-bind	-2.26396	-	-	-	-	-	-	-
tid_99653_c0_seq3	chlorophyll a-b binding protein chloroplastic	Chloroa_b-bind	-3.34575	-	-3.53889	-3.95812	-	-	-3.48815	-3.43148
tid_104404_c0_seq1	chlorophyll a-b binding protein chloroplastic-like	Chloroa_b-bind	-2.04511	-	-	-	-	-	-	-
tid_104937_c0_seq1	chlorophyll a-b binding protein cp24 chloroplastic	Chloroa_b-bind	-2.00108	-	-	-	-	-	-	-
tid_107433_c1_seq3	chlorophyll a-b binding protein of lhcii type chloroplastic	Chloroa_b-bind	-4.00706	-	-	-	-2.66098	-	-	-
tid_107433_c1_seq1	chlorophyll a-b binding protein of lhcii type chloroplastic	Chloroa_b-bind	-3.79317	-	-	-	-3.68443	-	-	-2.31879
tid_107433_c1_seq6	chlorophyll a-b binding protein of lhcii type chloroplastic-like	Chloroa_b-bind	-3.82041	-	-	-	-2.87493	-	-	-2.03131
tid_107433_c1_seq5	chlorophyll a-b binding protein of lhcii type chloroplastic-like	Chloroa_b-bind	-3.62725	-	-	-	-	-	-	-
tid_74185_c0_seq1	chloroplast chlorophyll a-b binding partial	-	-2.86831	-	-	-	-2.5071	-	-	-
tid_119230_c1_seq7	class iii peroxidase	peroxidase	7.29507	-	-	-	-	-	-	-
tid_119230_c0_seq1	class iii peroxidase	peroxidase	8.55889	-	-	-	-	-	-	-
tid_76763_c0_seq1	fomt1_wheat ame: full=flavone o-methyltransferase 1 ame: full=caffeic acid o-methyltransferase short= 1	Methyltransf_2	-	-	-	3.04	-	-	-	-
tid_106779_c0_seq2	fomt1_wheat ame: full=flavone o-methyltransferase 1 ame: full=caffeic acid o-methyltransferase short= 1	Methyltransf_2	-	-	-	2.62597	-	-	-	-
tid_118006_c1_seq1	glutathione s-transferase gstf1	GST_C	3.59845	-	-	-	-	-	-	-
tid_118222_c0_seq3	gstf1_wheat ame: full=glutathione s-transferase 1 ame: full=gst class-phi	GST_N	4.22489	-	-	-	-	-	-	-
tid_122875_c0_seq6	hypothetical protein M569_17434, partial	ABC2_membrane	8.76704	8.39075	-	-	-	-	-	-
tid_113237_c0_seq7	hypothetical protein OsI_09508	Methyltransf_2	2.31559	-	-	-	-	-	-	-
tid_118446_c0_seq45	hypothetical protein OsI_09508	Methyltransf_2	3.31593	-	-	-	-	-	-	-
tid_113046_c0_seq3	jasmonate o-methyltransferase	Methyltransf_7	-5.50439	-	-	-	-8.4636	-	-	-
tid_107261_c0_seq1	oxalate oxidase 2	Cupin_1	3.16118	-	-	-	-	-	-	-
tid_104536_c0_seq7	oxalate oxidase 2	Cupin_1	3.21866	-	-	-	-	-	-	-
tid_104536_c0_seq2	oxalate oxidase gf-	-	5.26295	-	-	-	-	-	-	-
tid_104536_c0_seq10	oxalate oxidase gf-	-	6.88296	-	-	-	-	-	-	-
tid_104536_c0_seq1	oxalate oxidase gf-	-	8.50408	-	-	-	-	-	-	-
tid_123920_c0_seq7	pdr-type abc transporter-like	ABC2_membrane	3.19694	-	-	-	3.08731	-	-	-
tid_124074_c1_seq2	pdr-type abc transporter-like	ABC2_membrane	10.8015	-	-	-	11.089	-	-	-
tid_101273_c0_seq4	peroxidase	peroxidase	5.81401	-	-	-	-	-	-	-
tid_109669_c1_seq3	peroxidase	peroxidase	6.03741	-	-	-	-	-	-	-
tid_119230_c1_seq3	peroxidase 1	peroxidase	6.577	-	-	-	-	-	-	-
tid_119230_c1_seq5	peroxidase 1	peroxidase	7.07058	-	-	-	-	-	-	-
tid_118794_c0_seq6	peroxidase 1	peroxidase	11.4882	-	-	-	-	-	-	-
tid_118851_c0_seq4	peroxidase 12	peroxidase	10.045	-	-	-	-	-	-	-
tid_105554_c0_seq1	peroxidase 17	peroxidase	-2.37393	-	-	-	-	-	-	-
tid_108534_c0_seq1	peroxidase 1-like	peroxidase	3.40409	-	-	-	-	-	-	-
tid_108534_c0_seq2	peroxidase 1-like	peroxidase	3.98736	-	-	-	-	-	-	-
tid_108343_c0_seq3	peroxidase 1-like	peroxidase	4.58798	-	-	-	-	-	-	-
tid_108534_c0_seq3	peroxidase 1-like	peroxidase	4.90423	-	-	-	-	-	-	-
tid_103009_c0_seq1	peroxidase 2	peroxidase	6.27392	-	-	-	-	-	-	-
tid_102703_c0_seq1	peroxidase 2	peroxidase	6.35099	-	-	-	-	-	-	-
tid_110981_c1_seq2	peroxidase 2	peroxidase	6.46157	-	-	-	-	-	-	-
tid_118794_c0_seq17	peroxidase 2	peroxidase	6.93406	-	-	-	-	-	-	-
tid_118794_c0_seq19	peroxidase 2	peroxidase	8.3965	-	-	-	8.37297	-	-	-
tid_105240_c0_seq1	peroxidase 2	peroxidase	8.64479	-	-	-	-	-	-	-
tid_118794_c0_seq14	peroxidase 2	peroxidase	8.86844	-	-	-	-	-	-	-
tid_109512_c1_seq1	peroxidase 2	peroxidase	11.8198	-	-	-	-	-	-	-
tid_119230_c1_seq4	peroxidase 3	peroxidase	7.31546	5.40472	-	-	-	-	-	-
tid_109305_c0_seq3	peroxidase 70-like	peroxidase	6.4182	-	-	-	6.01389	-	-	-
tid_107549_c0_seq1	peroxidase 70-like	peroxidase	7.5369	-	-	-	7.21569	-	-	-
tid_107549_c0_seq2	peroxidase 70-like	peroxidase	7.98601	-	-	-	-	-	-	-
tid_118736_c1_seq7	peroxidase-like protein	TPR_16	-	-	-	-	-5.17361	-	0	0
tid_118843_c0_seq3	phenylalanine ammonia-lyase	-	5.6802	-	-	-	-	-	-	-
tid_118638_c0_seq1	phenylalanine ammonia-lyase	Lyase_aromatic	4.32725	-	-	-	-	-	-	-
tid_118843_c0_seq1	phenylalanine ammonia-lyase	Lyase_aromatic	5.73318	-	-	-	4.8	-	-	-
tid_118638_c0_seq4	phenylalanine ammonia-lyase	Lyase_aromatic	8.41108	-	-	-	-	-	-	-
tid_121345_c0_seq6	phenylalanine ammonia-lyase 1	Lyase_aromatic	3.26622	-	-	-	-	-	-	-
tid_112377_c1_seq1	phenylalanine ammonia-lyase 1	Lyase_aromatic	3.71925	-	-	-	-	-	-	-
tid_122513_c0_seq11	pleiotropic drug resistance protein	ABC2_membrane	5.56958	-	-	-	-	-	-	-
tid_125474_c0_seq10	predicted protein	ABC2_membrane	7.21524	-	-	-	-	-	-	-
tid_111200_c0_seq3	predicted protein	peroxidase	2.40603	-	-	-	-	-	-	-
tid_94249_c0_seq1	predicted protein	peroxidase	2.74107	-	-	-	-	-	-	-
tid_109512_c1_seq2	predicted protein	peroxidase	5.47178	-	-	-	-	-	-	-
tid_111200_c1_seq2	predicted protein	peroxidase	8.33225	-	-	-	-	-	-	-
tid_118794_c0_seq7	predicted protein	peroxidase	8.34096	6.56947	-	-	-	-	-	-
tid_120459_c1_seq1	predicted protein	peroxidase	-	-	-	-	3.15493	-	0	0
tid_125510_c0_seq3	TPA: hypothetical protein ZEAMMB73_206674	ABC2_membrane	8.33026	-	-	-	-	-	-	-
tid_109305_c0_seq2	uncharacterized protein LOC100191769 precursor	peroxidase	8.31287	-	-	-	-	-	-	-
